# Supplementary material for: Revisiting enteric methane emissions from domestic ruminants and their δ13CCH4 source signature
Source: Nat Commun. 2019 Jul 31;10:3420. doi: 10.1038/s41467-019-11066-3 (PMC6668425; doi:10.1038/s41467-019-11066-3)
Supplement: Supplementary file 2 — Source Data [file 41467_2019_11066_MOESM2_ESM.xlsx]

## Sheet: Figure 1
Figure 1a	The changes in concentrate feeds for poultry, pigs and ruminants over the period of 1961-2012				Figure 1b	The changes in the composition of feeds for ruminants over the period of 1961-2012
Year	Poultry (Million tonnes of dry matter)	Pigs (Million tonnes of dry matter)	Ruminants (Million tonnes of dry matter)		Year	C4 Concentrates	C3 Concentrates	C4 Grasses	C3 Grasses	C3 Other feeds Mean	C3 Other feeds SD	C3 Other feeds 2.5% quantile	C3 Other feeds 97.5% quantile	C4 Other feeds Mean	C4 Other feeds SD	C4 Other feeds 2.5% quantile	C4 Other feeds 97.5% quantile
1961	45.8226	160.093	166.901		1961	80.8771	86.0236	339.675	1063.33	541.853	166.227	268.55	929.627	146.913	49.0224	70.0054	262.753
1962	47.0804	174.981	170.221		1962	75.8469	94.3737	344.93	1079.41	550.067	169.639	271.297	943.648	150.692	49.4326	73.0377	268.162
1963	48.6651	176.799	182.752		1963	78.7409	104.011	351.858	1094.22	553.633	169.633	275.76	948.29	154.237	49.8651	75.6462	273.146
1964	50.3523	174.463	202.356		1964	75.5351	126.821	361.081	1113.14	545.842	167.295	271.183	942.329	158.314	50.9867	78.0244	280.136
1965	53.2435	187.157	217.103		1965	97.427	119.676	368.974	1147.64	546.157	172.748	263.053	960.5	154.313	51.2505	74.1645	275.268
1966	56.2123	192.861	229.416		1966	106.25	123.165	378.237	1183.11	565.583	178.734	274.533	993.747	157.703	52.6299	75.6133	281.621
1967	59.0308	211.004	224.099		1967	95.9796	128.119	386.918	1216.68	594.572	185.37	293.744	1035.47	164.625	53.9256	80.4767	292.396
1968	60.179	209.759	249.52		1968	104.307	145.213	398.255	1243.94	581.241	184.547	282.625	1025.33	165.109	54.6077	80.0862	293.721
1969	63.7974	204.966	276.287		1969	114.372	161.915	406.236	1262.01	558.303	180.871	267.248	988.432	162.325	55.0882	76.9168	291.081
1970	68.995	211.13	289.776		1970	118.61	171.166	412.599	1272.35	558.65	182.927	263.804	992.468	163.023	56.1251	76.376	293.898
1971	71.1647	231.186	288.377		1971	123.133	165.244	419.756	1294.2	571.945	188.595	268.782	1021.38	167.011	57.7515	77.8944	301.544
1972	74.04	230.925	301.804		1972	129.573	172.231	431.175	1316.48	565.938	189.835	261.63	1013.67	171.558	59.567	80.1171	310.039
1973	77.3424	223.093	325.503		1973	139.074	186.428	437.62	1328.46	572.504	190.276	265.239	1020.5	172.818	61.3406	78.6807	314.304
1974	78.8563	239.903	290.077		1974	110.783	179.294	446.448	1363.43	657.896	204.167	323.173	1146.91	191.207	64.0143	91.424	342.508
1975	79.5865	224.446	310.864		1975	135.058	175.806	454.451	1380.39	645.807	207.554	309.079	1144.95	181.762	63.8407	83.1936	329.657
1976	83.2014	219.036	336.079		1976	133.676	202.402	470.361	1401.15	635.603	202.003	306.078	1117.59	191.617	66.8566	88.7622	346.888
1977	86.701	236.291	347.633		1977	135.026	212.607	476.256	1416.88	631.832	203.378	305.356	1119.99	190.492	67.3566	87.3976	345.902
1978	91.0179	244.468	380.04		1978	158.78	221.26	482.968	1428.98	604.163	202.547	279.669	1080.08	184.503	67.3671	82.1989	339.872
1979	95.6357	260.477	377.71		1979	157.609	220.102	492.385	1442.63	618.603	205.765	290.898	1104.07	189.534	68.681	85.649	348.901
1980	98.4973	265.461	364.278		1980	148.38	215.898	507.779	1457.07	657.708	211.698	315.924	1164.49	194.797	71.0888	87.6452	359.627
1981	102.279	264.665	371.748		1981	150.756	220.992	518.429	1467.74	650.921	209.924	315.87	1153.28	196.705	72.5044	87.8541	364.352
1982	104.001	261.522	398.822		1982	171.042	227.779	527.029	1483.42	635.047	211.196	297.214	1135.02	195.317	72.9512	85.5974	363.909
1983	105.512	265.396	385.998		1983	162.706	223.292	539.804	1515.04	675.733	220.827	317.253	1200.5	208.486	77.7318	89.6259	385.849
1984	106.738	273.14	411.072		1984	172.84	238.232	546.135	1526.68	667.249	219.468	313.02	1188.34	203.335	76.9999	86.8649	379.972
1985	110.431	268.667	421.17		1985	163.012	258.159	557.189	1546.98	635.302	215.772	297.888	1142.53	204.735	77.5545	89.1645	383.23
1986	115.666	266.571	440.961		1986	177.071	263.89	566.195	1575.84	631.454	211.547	308.314	1132.34	206.165	77.1319	92.6385	384.051
1987	123.015	282.671	430.772		1987	172.379	258.393	574.309	1587.34	645.303	215.672	312.109	1154.8	208.394	78.1419	92.81	388.056
1988	127.746	292.184	392.731		1988	139.011	253.72	588.836	1609.61	702.396	228.611	335.428	1246.94	221.422	82.1355	96.526	408.284
1989	130.698	295.629	401.318		1989	149.725	251.593	605.195	1641.66	707.133	230.97	337.139	1257.09	223.261	83.7231	95.9141	414.198
1990	136.374	302.189	417.382		1990	156.946	260.436	619.655	1669.77	690.119	230.867	327.816	1235.44	231.075	86.7722	98.1379	427.836
1991	141.265	302.211	391.375		1991	147.733	243.642	629.359	1658.28	713.554	235.631	332.894	1272.58	238.807	89.306	100.392	441.169
1992	145.331	308.846	407.955		1992	159.721	248.234	648.241	1645.78	692.19	228.758	329.306	1233.74	238.444	90.5856	100.479	444.21
1993	150.934	309.567	397.878		1993	154.067	243.811	651.819	1624.27	713.423	228.481	338.58	1252.37	249.475	92.4873	105.328	459.037
1994	160.226	324.696	387.057		1994	170.388	216.67	670.936	1630.83	730.368	231.577	354.797	1281.31	255.653	95.5768	106.992	472.204
1995	170.873	325.981	360.38		1995	151.042	209.337	697.765	1632.62	760.48	237.233	374.719	1330.1	270.041	101.095	109.679	498.507
1996	179.567	336.199	375.573		1996	169.9	205.673	702.477	1636.12	736.663	235.725	354.244	1300.02	267.823	101.872	104.608	498.182
1997	190.196	344.774	356.977		1997	157.127	199.85	702.556	1631.58	737.574	243.577	345.065	1317.46	279.61	105.749	110.15	517.904
1998	202.865	381.18	318.306		1998	134.064	184.243	698.718	1629.59	775.69	253.766	361.019	1381.09	288.101	108.344	111.171	532.582
1999	215.969	407.912	294.115		1999	106.279	187.836	713.333	1646.38	820.634	264.188	380.83	1440.24	299.747	111.126	114.076	550.949
2000	229.58	406.309	316.785		2000	109.644	207.141	727.58	1654.4	796.516	261.374	358.813	1412.67	301.504	113.337	112.635	556.983
2001	240.567	413.426	331.413		2001	105.77	225.644	737.455	1668.2	769.799	259.189	341.778	1381.89	301.63	113.792	111.66	558.819
2002	252.726	421.285	306.388		2002	88.0008	218.388	758.932	1697.52	833.901	266.12	388.683	1456.17	325.78	118.336	123.864	594.827
2003	261.668	416.498	321.5		2003	102.881	218.618	778.343	1721.3	828.555	267.939	382.883	1457.91	331.083	121.143	125.156	605.681
2004	276.092	417.703	363.787		2004	106.562	257.225	807.393	1756.72	800.649	268.164	360.71	1435.77	343.91	124.797	134.596	626.982
2005	288.352	420.646	352.846		2005	101.505	251.341	834.554	1805.7	841.056	277.398	380.701	1497.11	355.786	129.23	138.302	648.679
2006	300.441	421.728	338.523		2006	83.1047	255.418	850.38	1841.44	893.409	287.516	413.641	1568.94	370.094	132.329	145.512	671.838
2007	318.987	430.776	339.732		2007	89.7399	249.992	867.865	1887.75	908.924	292.492	420.464	1596.98	376.072	134.383	148.472	682.508
2008	338.343	440.002	347.685		2008	80.642	267.043	881.585	1899.6	919.617	295.207	428.625	1612.6	384.187	137.494	152.758	698.553
2009	346.955	449.489	299.316		2009	67.8587	231.457	904.055	1920	962.611	301.275	459.587	1663.33	406.777	142.564	166.43	734.485
2010	364.021	439.559	319.513		2010	69.6181	249.895	911.076	1935.06	969.354	300.782	465.403	1669.43	406.149	143.292	165.971	734.976
2011	378.061	471.566	331.353		2011	68.7799	262.574	920.068	1943.03	981.588	303.913	471.102	1682.55	410.426	144.695	167.817	743.171
2012	389.828	479.14	316.694		2012	58.3957	258.298	926.363	1962.12	989.668	307.891	474.071	1702.74	413.424	145.913	168.348	748.778

## Sheet: Figure 3
Figure 3a	The changes in the global methane emissions from enteric fermentation of ruminants (FCH4-ruminant) over the period of 1961-2012.					Figure 3b	The changes in the globally weighted average isotopic signatures δ13CCH4-ruminant over the period of 1961-2012.
Year	FCH4-ruminant Mean	FCH4-ruminant SD	FCH4-ruminant2.5% quantile	FCH4-ruminant 97.5% quantile		Year	δ13CCH4-ruminant Mean	δ13CCH4-ruminant SD	δ13CCH4-ruminant 2.5% quantile	δ13CCH4-ruminant 97.5% quantile
1961	48.5459	5.59099	38.9239	61.2644		1961	-64.4887	1.4635	-67.361	-61.6179
1962	49.334	5.6858	39.5461	62.2712		1962	-64.5424	1.46165	-67.4118	-61.6754
1963	50.2246	5.72098	40.4105	63.2332		1963	-64.5535	1.45703	-67.4129	-61.6948
1964	51.1756	5.72446	41.3513	64.1933		1964	-64.5692	1.44737	-67.4095	-61.7302
1965	52.3287	5.85842	42.3858	65.825		1965	-64.5367	1.44848	-67.3793	-61.6941
1966	54.0453	6.04631	43.8103	67.9587		1966	-64.5577	1.44731	-67.3981	-61.7179
1967	55.6086	6.25136	44.9337	69.9467		1967	-64.661	1.45123	-67.5087	-61.8149
1968	56.7166	6.2747	46.0081	71.1831		1968	-64.6133	1.44445	-67.4468	-61.7792
1969	57.3074	6.22488	46.7177	71.5559		1969	-64.5599	1.43504	-67.3757	-61.746
1970	57.9816	6.29383	47.2985	72.4099		1970	-64.5427	1.43185	-67.3523	-61.734
1971	58.9439	6.46023	48.0134	73.7398		1971	-64.5416	1.43357	-67.3545	-61.7284
1972	59.9309	6.54333	48.9094	75.0253		1972	-64.5005	1.42794	-67.3026	-61.6988
1973	61.0072	6.60681	49.8284	76.1424		1973	-64.4874	1.42404	-67.2826	-61.694
1974	63.3977	7.01842	51.3824	79.4219		1974	-64.6828	1.44113	-67.5115	-61.8556
1975	63.9263	7.07674	51.8166	80.2291		1975	-64.6365	1.43427	-67.4509	-61.8225
1976	65.2556	7.06958	53.1732	81.3793		1976	-64.6259	1.42557	-67.4241	-61.8288
1977	65.8681	7.11753	53.7777	82.2356		1977	-64.669	1.42438	-67.4643	-61.8742
1978	66.2546	7.09574	54.2824	82.5362		1978	-64.5765	1.41573	-67.3546	-61.7995
1979	67.1162	7.21091	54.9584	83.7253		1979	-64.5788	1.41687	-67.3588	-61.7994
1980	68.4156	7.4169	55.8553	85.4118		1980	-64.6299	1.42257	-67.4222	-61.8405
1981	68.9337	7.42709	56.4227	86.052		1981	-64.6187	1.41743	-67.401	-61.8389
1982	69.6735	7.46682	57.0513	86.8415		1982	-64.558	1.4096	-67.3244	-61.7926
1983	71.5029	7.79851	58.3059	89.3708		1983	-64.6322	1.41612	-67.412	-61.8553
1984	72.1392	7.77103	58.9852	90.0423		1984	-64.632	1.4131	-67.4054	-61.8603
1985	72.3879	7.72	59.3432	89.9643		1985	-64.6208	1.40778	-67.3841	-61.8601
1986	73.5775	7.67936	60.3901	91.0023		1986	-64.5921	1.40479	-67.3491	-61.8369
1987	74.1265	7.79547	60.8185	91.8789		1987	-64.6312	1.4051	-67.3885	-61.8747
1988	75.5926	8.17468	61.7362	94.3578		1988	-64.7924	1.41487	-67.57	-62.0165
1989	76.9618	8.2935	62.9172	96.0633		1989	-64.7837	1.41364	-67.5579	-62.01
1990	78.0334	8.37703	63.8844	97.2075		1990	-64.7386	1.40564	-67.4976	-61.9824
1991	78.0954	8.52462	63.6159	97.5849		1991	-64.7292	1.40696	-67.4904	-61.9688
1992	78.1302	8.41685	63.8867	97.511		1992	-64.5997	1.40095	-67.3488	-61.8507
1993	78.21	8.45704	63.6716	97.3895		1993	-64.5762	1.39752	-67.3187	-61.8352
1994	79.0256	8.60397	64.3897	98.6538		1994	-64.5116	1.39722	-67.2538	-61.7707
1995	80.0123	8.85827	64.8463	100.279		1995	-64.5317	1.39658	-67.2728	-61.7919
1996	79.9613	8.83427	64.8867	100.041		1996	-64.4735	1.39445	-67.2094	-61.738
1997	79.7327	9.03896	64.2351	100.324		1997	-64.5016	1.39314	-67.2348	-61.7688
1998	79.7672	9.2931	63.6135	101.062		1998	-64.6326	1.39958	-67.3802	-61.8876
1999	81.1258	9.59849	64.2176	103.012		1999	-64.7444	1.40803	-67.5085	-61.9827
2000	81.6189	9.59058	64.7493	103.535		2000	-64.6844	1.39921	-67.4291	-61.9388
2001	81.8783	9.5602	65.1279	103.606		2001	-64.6728	1.39411	-67.4094	-61.9386
2002	84.3167	9.87624	66.9106	106.72		2002	-64.749	1.40257	-67.5012	-61.9974
2003	85.5727	9.99679	67.9866	108.344		2003	-64.7074	1.39499	-67.4447	-61.9711
2004	87.5562	10.1116	69.8597	110.605		2004	-64.662	1.38708	-67.3837	-61.9407
2005	90.0755	10.4624	71.6821	113.977		2005	-64.6973	1.38815	-67.4214	-61.9737
2006	92.2996	10.7933	73.2996	116.888		2006	-64.7963	1.39617	-67.5362	-62.0563
2007	94.1595	10.9916	74.7992	119.232		2007	-64.8098	1.39646	-67.5504	-62.0692
2008	95.2824	11.1349	75.6514	120.638		2008	-64.8292	1.39753	-67.5723	-62.0884
2009	96.5616	11.42	76.6935	122.467		2009	-64.8243	1.40241	-67.5758	-62.0733
2010	97.6029	11.4502	77.7334	123.616		2010	-64.8522	1.40435	-67.6084	-62.0989
2011	98.5762	11.5583	78.5257	124.729		2011	-64.8689	1.4014	-67.6179	-62.1191
2012	99.0449	11.6794	78.7871	125.511		2012	-64.929	1.4046	-67.6845	-62.1743

## Sheet: Figure 6
Figure 6a	Global box model simulations of atmospheric CH4 concentration.			Figure 6b	The box model results on δ13CCH4-atm.					Figure 6c	The isotopic source signature weighted by all sources (δ13CCH4-source).
year	Baseline (ppb)	R1 (ppb)		year	Baseline (‰)	R1 (‰)	R2 (‰)	R3 (‰)		year	Baseline (‰)	R1 (‰)	R2 (‰)	R3 (‰)
1960	1270.01	1270.01		1960	-50.0234	-50.0234	-50.382	-50.382		1960	-55.935	-55.935	-56.3144	-56.3144
1961	1282.59	1282.59		1961	-50.0063	-50.0063	-50.3677	-50.3677		1961	-55.8125	-55.5192	-55.795	-55.7951
1962	1295.35	1288.28		1962	-49.9767	-49.9127	-50.2644	-50.2644		1962	-55.6925	-55.4069	-55.6897	-55.6839
1963	1308.33	1295.2		1963	-49.9365	-49.8218	-50.1658	-50.1651		1963	-55.5747	-55.2987	-55.5845	-55.5773
1964	1321.57	1303.34		1964	-49.8876	-49.7336	-50.071	-50.0696		1964	-55.4592	-55.1939	-55.4834	-55.4745
1965	1335.12	1312.64		1965	-49.8315	-49.648	-49.98	-49.9777		1965	-55.346	-55.0947	-55.3834	-55.3781
1966	1349	1323.11		1966	-49.7694	-49.5653	-49.8924	-49.8897		1966	-55.2349	-55.0063	-55.303	-55.2951
1967	1363.21	1334.83		1967	-49.7023	-49.4865	-49.8103	-49.807		1967	-55.1258	-54.918	-55.2315	-55.2113
1968	1377.71	1347.62		1968	-49.6309	-49.4105	-49.7333	-49.728		1968	-55.0188	-54.825	-55.1354	-55.1207
1969	1392.49	1361.21		1969	-49.5558	-49.3352	-49.6568	-49.6503		1969	-54.9138	-54.7264	-55.0304	-55.0221
1970	1407.6	1375.42		1970	-49.478	-49.2592	-49.5789	-49.5722		1970	-54.8107	-54.6311	-54.9334	-54.9271
1971	1423.08	1390.29		1971	-49.3983	-49.1831	-49.5009	-49.4943		1971	-54.6982	-54.5169	-54.8179	-54.8118
1972	1438.99	1405.63		1972	-49.3144	-49.1024	-49.4184	-49.4118		1972	-54.5258	-54.3379	-54.6338	-54.6326
1973	1455.35	1421.37		1973	-49.2198	-49.0098	-49.3236	-49.3177		1973	-54.259	-54.0706	-54.361	-54.3613
1974	1471.95	1437.51		1974	-49.101	-48.8932	-49.2044	-49.1992		1974	-54.2561	-54.0767	-54.4	-54.3767
1975	1488.6	1453.91		1975	-48.9968	-48.7928	-49.1057	-49.0983		1975	-54.3875	-54.1972	-54.5206	-54.5026
1976	1505.24	1469.97		1976	-48.9234	-48.7202	-49.0346	-49.026		1976	-54.1326	-53.9467	-54.2665	-54.25
1977	1521.88	1486.28		1977	-48.8248	-48.6238	-48.9391	-48.9294		1977	-54.1449	-53.9602	-54.2886	-54.2666
1978	1538.53	1502.62		1978	-48.7407	-48.5418	-48.859	-48.8478		1978	-53.9683	-53.7823	-54.0963	-54.0858
1979	1555.17	1519.01		1979	-48.644	-48.4469	-48.764	-48.7529		1979	-53.9909	-53.8074	-54.1271	-54.1161
1980	1571.81	1535.43		1980	-48.5632	-48.3681	-48.6857	-48.6746		1980	-54.147	-53.9661	-54.3025	-54.2846
1981	1588.46	1551.8		1981	-48.5126	-48.3195	-48.6395	-48.6276		1981	-54.4391	-54.2545	-54.6021	-54.585
1982	1605.1	1567.93		1982	-48.5045	-48.3118	-48.6352	-48.6227		1982	-54.4138	-54.2227	-54.566	-54.5568
1983	1621.75	1583.93		1983	-48.4945	-48.3009	-48.6268	-48.6146		1983	-54.4483	-54.2717	-54.6347	-54.6151
1984	1644.65	1606.38		1984	-48.5136	-48.322	-48.6522	-48.6392		1984	-54.4789	-54.3024	-54.669	-54.6492
1985	1657.24	1618.74		1985	-48.495	-48.3052	-48.6396	-48.6259		1985	-54.417	-54.2337	-54.599	-54.5807
1986	1670.07	1631.21		1986	-48.4726	-48.2831	-48.6211	-48.6069		1986	-54.3981	-54.2159	-54.5817	-54.5673
1987	1682.66	1643.48		1987	-48.4495	-48.2606	-48.6018	-48.5876		1987	-54.3878	-54.2046	-54.5793	-54.5592
1988	1693.16	1653.7		1988	-48.4203	-48.2318	-48.5769	-48.562		1988	-54.2295	-54.0528	-54.4503	-54.4072
1989	1704.55	1665.02		1989	-48.3793	-48.1925	-48.5436	-48.5256		1989	-54.2095	-54.0287	-54.4289	-54.3866
1990	1714.42	1674.76		1990	-48.3345	-48.1486	-48.5053	-48.4846		1990	-54.2581	-54.077	-54.4785	-54.442
1991	1724.88	1685.03		1991	-48.3026	-48.1173	-48.4791	-48.4567		1991	-54.2647	-54.0858	-54.4869	-54.4517
1992	1735.4	1695.4		1992	-48.2754	-48.0909	-48.4572	-48.4334		1992	-54.2582	-54.0737	-54.4555	-54.4394
1993	1736.44	1696.37		1993	-48.2164	-48.0317	-48.3999	-48.377		1993	-54.2435	-54.0592	-54.4386	-54.4259
1994	1742.06	1701.84		1994	-48.1788	-47.9938	-48.3635	-48.3416		1994	-54.2508	-54.0704	-54.4434	-54.4402
1995	1748.8	1708.48		1995	-48.1499	-47.9655	-48.3358	-48.3159		1995	-54.2618	-54.0901	-54.4698	-54.4635
1996	1751.46	1711.34		1996	-48.1107	-47.9284	-48.3	-48.2815		1996	-54.2265	-54.0581	-54.4277	-54.4301
1997	1754.46	1714.59		1997	-48.0731	-47.8932	-48.2649	-48.2486		1997	-54.2568	-54.0998	-54.4746	-54.4728
1998	1765.53	1725.94		1998	-48.0716	-47.8958	-48.268	-48.2533		1998	-54.3618	-54.204	-54.6035	-54.5819
1999	1772.38	1733.03		1999	-48.0668	-47.8941	-48.2694	-48.254		1999	-54.4181	-54.2752	-54.6985	-54.6593
2000	1773.23	1734.54		2000	-48.0473	-47.88	-48.2605	-48.2426		2000	-54.3861	-54.2443	-54.6606	-54.6305
2001	1771.26	1733.27		2001	-48.0166	-47.854	-48.2386	-48.2194		2001	-54.372	-54.2306	-54.6459	-54.6175
2002	1772.83	1735.4		2002	-47.9999	-47.8416	-48.2296	-48.2094		2002	-54.3877	-54.2692	-54.7068	-54.6656
2003	1777.36	1740.9		2003	-47.997	-47.8464	-48.2399	-48.2175		2003	-54.2944	-54.1725	-54.6038	-54.5692
2004	1777.01	1741.48		2004	-47.9673	-47.8227	-48.2205	-48.1968		2004	-54.2491	-54.1386	-54.5659	-54.5383
2005	1774.14	1739.79		2005	-47.9266	-47.7895	-48.1907	-48.1666		2005	-54.2427	-54.133	-54.5724	-54.5387
2006	1774.9	1741.57		2006	-47.9019	-47.7712	-48.1769	-48.1517		2006	-54.2021	-54.1064	-54.5668	-54.5164
2007	1781.4	1749.24		2007	-47.8953	-47.7727	-48.1846	-48.1566		2007	-54.2085	-54.1196	-54.5881	-54.5348
2008	1787.01	1756.07		2008	-47.8867	-47.7722	-48.1907	-48.1599		2008	-54.1958	-54.1075	-54.5802	-54.5236
2009	1793.52	1763.68		2009	-47.8806	-47.773	-48.1978	-48.1641		2009	-54.2278	-54.149	-54.6264	-54.5699
2010	1798.87	1770.24		2010	-47.8747	-47.7746	-48.2055	-48.1693		2010	-54.1513	-54.077	-54.5576	-54.4965
2011	1803.14	1775.75		2011	-47.8569	-47.764	-48.2007	-48.1617		2011	-54.0794	-54.0152	-54.4978	-54.434
2012	1808.03	1782		2012	-47.8349	-47.7499	-48.1921	-48.1503		2012	-54.0353	-53.966	-54.4568	-54.3832
